# Supplementary material for: A diet including xanthan gum triggers a pro-inflammatory response in Wistar rats inoculated with Walker 256 cells
Source: PLoS One. 2019 Jun 18;14(6):e0218567. doi: 10.1371/journal.pone.0218567 (PMC6581265; doi:10.1371/journal.pone.0218567)
Supplement: S1 Table — (XLSX) [file pone.0218567.s001.xlsx]

## Sheet: DATABASE
Tumor	Diet	Names Groups	Animal ID	Body weight with tumor	Body weight without tumor	Food efficiency	Weight Tumor	Weight Liver	Weight Gastroc Muscle	Weight Epididymal	Weight Retroperitoneal	Weight Mesenteric	Glucose	Triacylglycerol	Total cholesterol	HDL-cholesterol	Insulin	Leptin	Adiponectin	IL10 Liver	IL6 Liver	IL1b Liver	TNFa Liver	IL10 Ret	IL6 Ret	IL1b Ret	TNFa Ret	IL10 Epi	IL6 Epi	IL1b Epi	TNFa Epi	IL10 Tu	IL6 Tu	IL1b Tu	TNFa Tu	IL10 Gast	IL6 Gast	IL1b Gast	TNFa Gast	IL10 Mes	IL6 Mes	IL1b Mes	TNFa Mes
1	1	C	1	311.41	311.41	5.81174		14.47	1.98	8.96	8.91	8.83	239.19	116.86	135.6	41.73	2.44127	6.19686	4.12169	35.7594	94.5504	77.0111	45.7261	159.106	983.108	80.2672	611.198	28.2544	119.528	183.683	56.0187					2.95703	17.0967	12.3745	13.1906	18.9457	118.031	93.1062	374.048
1	1	C	2	351.83	351.83	5.14406		16.5	1.96	8.92	6.43	6.24	141.01	114.86	112.04	40.17	1.45066	3.52219	4.45463	30.893	105.115	93.9587	45.7485	133.275	878.713	178.381	516.215			202.437						3.95842	23.0729	21.04	13.3414	15.4774	97.7498	80.5199	305.738
1	1	C	3	321.64	321.64	5.6269		14.19	2.32	7.08	5.95	8.08	193.53	141.57	129.84	30.65	0.641334	4.51032	3.08761	44.5239	129.098	43.7434	69.6103	28.1462	157.942	202.927	94.9898			76.6999						1.96204	15.4033	12.2153	11.6596	5.79827	43.2576	37.6531	165.777
1	1	C	4	418.73	418.73	4.55021		16.29	2.43	13.8	15.95	9.13	139.47	149.92	133.51	44.94			4.8661			35.4248	116.96	154.394	1037.81	75.969	706.854			104.437						1.23318	17.1549	16.3203	4.97573	22.1657	120.459	79.3755	381.35
1	1	C	5	360.38	360.38	5.28694		14.18	2.25	10.07	9.8	5.12	159.33	96.49	98.91	31.69	1.61663	8.31852	3.96949	36.588	127.303	66.3242	79.239			34.5416		42.365	246.988	108.102	154.937					0.956916	10.9674	25.2224	6.57659	12.0362	83.9372	52.5263	303.388
1	1	C	25	266.02	266.02	6.33355		14.09	2.075	8.386	7.878	5.382	141.897	133.478	89.3103	31.8864	1.48199	4.78403	2.33218	28.0741	126.945	69.2802	140.405	74.8324	539.151	177.737	361.523	25.9476	103.506	52.0587	91.0174					3.07317	25.8491	8.52974	11.5801	10.4484	14.9995	108.051
1	1	C	26	295.41	295.41	5.70343		13.84	2.294	6.289	8.796	4.047	118.103	112.174	80	39.084	0.951205	0.230625	4.50516	24.4196	96.8803	58.0851	51.2054	129.573	1029.59	71.6608	884.039	52.175	220.725	74.9759	141.006					4.77857	32.1832	11.5821	12.1563	23.1043	57.4748	104.918
1	1	C	27	234.71	234.71	7.17843		11.6	2.122	7.503	7.701	4.076	130.603	95.6522	75.5172	42.8125	0.512741	5.9703	3.22741	20.0375	83.8151	34.6051	48.355	91.2832	664.797	214.78	433.399	9.27222	29.2831	21.0882	40.8273					2.10878	24.9952	15.1291	14.4196	15.8195	65.0937	108.886
1	1	C	28	278.93	278.93	6.48399		13.73	2.263	8.921	8.742	5.201	138.793	136.522	75.1724	32.6034	1.61663	4.47147	3.92152	22.1616	101.642	35.0616	48.971	77.4073	600.691	107.57	394.91	19.5882	56.2717	31.5231	61.5703					1.1483	20.9744	8.70247	6.21349	23.5441	76.1769	177.325
1	1	C	29	261.63	261.63	6.91274		12.72	2.477	8.661	4.672	2.668	147.241	98.6957	84.8276	50.1493	0.445698	2.11222	2.52211	14.9818	61.9739	32.7828	32.5083	30.0401	276.105	72.1806	165.271	27.6329	110.959	32.5255	132.682					3.75053	40.6411	12.0484	20.9942	18.6267	82.0409	131.19
1	1	C	30	275.85	275.85	6.55639		12.59	2.358	7.668	7.535	4.638	133.448	86.9565	64.8276	32.2857	0.628764	2.31912	3.67163	22.8901	91.7244	43.283	47.9648	107.453	810.779	205.293	631.082	44.2862	173.002	34.8767	147.479							6.06914		22.5905	55.0017	160.416
2	1	TC	7	321.66	303.68	5.74051	17.98	15.62	2.28	7.25	9.52	6.48	178.37	118.2	109.95	25.8	1.45066	9.30057	16.6737	31.7172	132.075	93.5973	39.2253	140.895	884.055	145.81	612.498	73.6873	315.464	74.4989	269.598	1.82642	15.2957	20.1899	10.761	2.8048	20.6321	17.1843	11.5053
2	1	TC	8	371.26	321.18	4.97358	50.08	15.87	1.96	16.49	8.87	6.23	94.09	301.84	140.84	14.63	1.56503	13.168	10.4072			151.819		52.3591	339.344	30.7918	190.513	16.9777	28.6087	29.4923	83.5779	1.85015	26.5679	40.6466	14.6032	3.65797	15.4074	14.0318	4.15715	6.23895	51.7979	29.8187	190.458
2	1	TC	9	370.07	357.98	4.98958	12.09	14.21	2.29	9.61	9.49	6.54	135.3	111.52	115.18	44.42	1.42972	5.76572	2.94963	43.0009	159.268	29.4102	62.8659	262.695	1608.64	58.2512	1202.61	29.0451	145.646	51.7958	108.325	1.79084	16.7169	61.946	13.0308	2.01447	15.8318	25.6199	6.11161	6.07526	37.5836	30.2222	157.057
2	1	TC	10	322.11	293.21	5.92029	28.9	15.61	1.94	7.03	7.61	5.81	122.18	129.88	117.28	27.01	0.928324	6.71741	2.42079			34.556		273.761	1819.3	160.444	1342.86	40.3236	224.049	85.4091	155.278	0.363279	27.9998		17.0693		21.0685	18.0884	8.18022	17.2238	103.253	62.9955	381.552
2	1	TC	11	434.56	418.51	4.38831	16.05	15.79	2.29	11.99	12.99	8.59	135.49	131.89	126.18	35.67	1.05265	17.1761	9.20861	65.8485	136.008	70.9809	69.2092	127.459	827.452	44.6316	494.123	70.3311	319.683	80.1923	276.114	4.04945	31.9264		67.2065	1.21839	21.2228	10.6571	14.6002	3.81698	28.4646	125.788	122.55
2	1	TC	12	420.41	398.4	4.53601	22.01	14.83	2.34	11.98	10.98	9.3	142.33	96.49	114.14	34.55	1.21711	10.9365	2.87512	43.7332	163.625	28.8953	58.9537			99.4703				97.6227		5.44511	14.2069	73.6697	7.98582	1.30557	19.6338	16.7925	8.19631	30.8458	188.665	127.301	580.76
2	1	TC	31	236.67	546.31	6.98465	20.154	13.67	2.025	7.345	7.025	4.481	106.724	131.739	67.931	28.6726	0.835399	2.00976	1.19323	17.9376	77.7224	56.0161	39.1532	193.794	1385.02	484.961	1059.7	25.0824	81.1706	118.389	89.2364	4.79796	14.0117	87.8619	16.4531	5.80789	16.4023	10.5507	5.29936	12.3323	27.2656	117.81
2	1	TC	33	236.5	416.066	6.90202	30.34	12.86	1.71	4.07	1.71	0.91	57.7586	308.261	94.1379	61.2346	0.40443	1.005	0.144959	24.3164	84.2054	75.2292	47.5663	22.2365	128.779	59.9042		4.30037	7.35253	27.6988	17.4681	0.194698	9.53056	27.3141	0.617058	1.82463	17.581	15.1776	12.8173	15.2402	29.9535	85.2287
2	1	TC	34	308.37	390.31	6.41832	7.358	13.09	2.523	9.695	11.028	5.346	124.828	134.348	73.4483	38.0645	0.847146	7.16022	4.24087	20.5435	85.8223	65.1842	49.7817			289.189	2645.43	27.9099	142.054	64.0333	90.6404	0.349666	11.8267	63.5338	11.9983	3.06287	22.9157	5.13643	9.20093	31.7464	112.452	284.074
2	1	TC	35	323.49	487.632	6.11832	18.209	13.24	2.447	9.193	3.193	6.336	111.466	131.739	75.1724	34.6893	0.486169	3.80249	4.39003	22.106	91.4104	46.508	53.8898	173.828	1290.81	143.945	876.803	57.2008	310.816	59.502	176.731	0.0932722	9.96877	40.185	8.77463	4.03343	24.6221	18.5199	21.7941	15.6756	64.502	97.68
2	1	TC	36	279.56	518.171	7.07976		13.89	2.326	5.627	7.091	3.979	117.759	125.217	78.2759	51.7264	0.590689	2.19811	1.70904	17.444	73.0358	56.494	44.3595	363.847	2217.57	211.093	1754.53	8.29919	43.7299	22.0177	36.3691	3.26583	12.6718	71.4895	6.9411	1.10789	13.7438	7.24333	5.00211		20.9437	47.3587
1	2	XG	13	302.34	302.34	6.23675		15.6	1.84	8.12	13.93	8.83	162.29	102.17	122.51	64.42	2.07502	6.96986	6.28264	38.7113	137.514	71.4357	55.3673	117.749	792.893	187.415	527.163	143.182	744.147	207.271	584.507					3.82302	26.3579	17.5553	24.7173	18.1263	123.116	94.8037	468.534
1	2	XG	14	363.18	363.18	5.19197		15.9	2.27	7.45	8.65	10.15	162.29	129.22	127.78	56.62	1.26016	8.99373	7.5206	57.6409	173.516	139.171	106.834			175.138				297.071						2.60613	25.7157	11.1779	15.2247	29.6734	197.754	107.872	496.458
1	2	XG	15	328.78	328.78	5.7352		13.25	2.04	9.36	9.83	5.94	172.46	112.04	130.37	40.95	2.05475	11.3591	7.75058	46.6901	127.542	42.6969	58.259	70.5833	424.03	152.319	288.727	192.245	945.268	154.363	726.588					14.455	70.0448	8.17122	28.5926
1	2	XG	16	359.38	359.38	5.46195		15.18	2.44	11.68	12.58	8.32	155.27	165.94	118.85	51.17	1.40873	14.1098		29.4421	110.512	84.8594	47.8889	442.438	2616.39	112.185	1751.47	50.7947	230.882	84.3099	183.765					16.4438	47.1202	16.6147	19.771	21.0427	136.469	90.0966	546.37
1	2	XG	17	321.44	321.44	6.10663		14.08	2.46	7.64	5.88	4.73	130.5	131.22	127.23	47.97	1.48199	3.48512	3.44717			68.0454		149.4	821.237	114.566	576.885	35.1672	191.021	136.098	147.137					9.63174	29.4269	16.8353	65.3386	21.1565	194.873	101.653	477.844
1	2	XG	18	371.5	371.5	5.28376		16.45	2.07	13.11	15.3	8.14	160.44	173.62	106.35	34.55	1.76012	20.1777	7.64988	46.6199	158.329	18.5709	85.2843	210.096	1771.71	123.62	994.845	66.5487	384.373	221.387	290.068					10.9577	52.8967	19.5034	47.0049	28.5361	155.126	140.009	538.517
1	2	XG	37	250.72	250.72	8.08194		12.75	2.282	4.758	4.882	3.4	124.138	106.522	78.2759	43.1234	0.57787	1.60644	2.77044	18.1283	78.4283	36.1213	41.7576	206.6	1721.7	136.305	1173.44	14.5669	29.8394	35.1285	51.7951					0.237052	16.0647	6.24852	7.63989	8.41015	21.3518	88.8869
1	2	XG	38	301.25	301.25	6.72632		15.09	2.379	7.71	8.099	5.965	133.966	127.391	73.4483	33.9252	0.459273	3.59655	3.77896	17.245	68.4362	57.3865	39.424	127.502	1697.79	87.1059	783.738	44.0734	179.715	81.3698	175.348					2.68127	30.524	12.5295	15.6867	8.69691	11.4063	80.8017
1	2	XG	39	325.68	325.68	6.22176		13.58	2.423	2.423	12.933	6.774	136.638	122.609	69.3103	48.8154	1.00786	8.66623	5.62955	34.2322	148.401	50.7767		278.466	1943.73	665.988	1585.66	40.5205	174.441	46.7205	146.029					4.64616	34.7991	6.33874	16.5014	17.61	83.5806	119.801
1	2	XG	40	239.26	239.26	7.80852		13.42	2.094	4.444	4.866	2.461	168.161	116.957	86.5517	33.5892	0.486169	2.04384	1.69238	26.7591	113.967	42.0245	65.4812	325.326	2344.99	143.279	1628.34	60.7584	167.003	86.1413	200.747					1.24917	9.3168	4.01068	3.30903	21.3755	35.177	113.989
1	2	XG	41	293.48	293.48	6.36591		12.19	2.321	6.321	4.725	3.541	127.5	94.3478	87.931	38.0645	0.319175	2.21534	2.50416	15.3679	56.2466	38.8853	35.1083	170.802	1454.58	64.9243	972.834	18.5975	68.5058	34.5916	74.8592					1.84679	11.3898	7.46483	7.5283	13.3806	43.9303	77.3183
1	2	XG	42	298.67	298.67	6.25529		13.11	2.494	6.825	4.496	3.301	130.862	91.3043	80.3448	34.6893	0.244877	1.54023	2.25597	22.6026	97.1679	45.3582	56.6765	148.784	1041.77	172.814	761.907	6.96215	12.2004	23.4283	25.6099					1.68416	12.1399	13.6877	3.39302	11.1828	9.60111	40.5052
2	2	TXG	19	391.18	347.53	4.63172	43.65	16.52	2.02	10.54	10.15	6.98	100.5	247.75	140.84	16.19	0.0325437	5.42113	1.7146	71.4799	228.469	40.1124	89.0177	79.1319	460.903	88.7392	281.368	53.1976	232.215	84.4511	218.672	1.68014	20.6474	27.1375	7.75462	1.94651	27.9842	15.4637	18.8375	4.36358	17.762	15.8081	53.9668
2	2	TXG	20	395.33	382.8	4.5831	12.53	15.81	2.29	8.7	10.77	6.17	165.66	134.89	126.7	43.38	1.29226	7.56479	5.13208	19.6494	62.0417	76.3352	23.2441	33.7537	271.208	95.208	168.954	92.8183	465.919	107.664	426.769	2.20879		66.0745	10.8998	7.07042	51.5799	16.3782		8.61595	51.5642	34.2371	207.403
2	2	TXG	21	264.16	217.71	6.85886	46.45	13.5	1.75	4.01	3.65	2	112.57	213.36	129.84	20.52	0.319175	1.08484	2.13975	104.009	271.134	81.0216	120.942	78.8333	510.745	114.237	321.266	39.3588	253.407	77.7361	193.653	0.273154	18.8029	44.8488	13.5245	3.53576	38.9018	10.747	14.494	8.92254	65.7242	43.6452	230.757
2	2	TXG	22	372.43	326.94	4.88419	45.49	14.86	2	6.87	6.01	4.72	100	229.05	142.93	15.5	0.182875	2.24986	4.78394	76.2842	291.043	120.32	109.774	46.1045	259.131	73.6956	131.066	39.8463	206.405	148.127	189.398	3.79357	11.1148	24.93	8.48811			9.7		9.00744	56.8944	47.6993	276.785
2	2	TXG	23	349.26	312.31	5.20821	36.95	16.36	1.85	8.18	8.86	6.22	125.51	232.87	115.71	19.65	0.962596	6.23822	6.50166	53.2245	243.947	156.225	85.1712	243.243	1811.08	124.536	1169.93	43.4123	181.998	98.2376	164.9		15.9928	9.42784	9.70858	5.90564	35.3103	6.68062	10.4184	6.59723	42.4023	43.3458	157.514
2	2	TXG	24	313.71	300.42	5.79841	13.29	14.42	1.96	7.19	6.84	5.08	147.13	127.21	135.08	38.01	0.616135	3.20931	5.54086	28.0281	94.3884		44.0919	296.039	1949.8	111.552	1327.23	47.9232	262.96	56.9578	173.228	2.41074	9.42066	123.195	19.4883	2.12152	15.8232	10.8377	9.4007	13.1001	71.2087	39.8626	285.906
2	2	TXG	43	323.53	497.7	5.85241	10.87	14.01	2.654	2.284	6.765	4.204	140	91.7391	81.7241	51.7264	0.289845	5.1804	1.3805	20.0107	82.2611	41.0125	120.794	123.945	717.843	71.2991	662.185	19.8228	104.041	38.079	98.1413	0.634255	9.44504	58.1761	11.0257	3.6006	41.4894	7.28165	16.8742	12.4181	17.8273	45.5467
2	2	TXG	44	305.01	463.18	6.20776	32.66	15.83	1.932	9.766	7.32	3.783	74.7414	212.609	74.1379	43.1234	0.333659	2.59906	1.93929	22.8713	88.8303		52.2835	23.3373	177.727	86.9768	97.2976	19.7394	28.9739	26.968	80.4742		10.7479	68.2938	4.57984	2.69329	24.3829	13.1232	7.73413	26.0879	78.0739	160.245
2	2	TXG	45	286.13	446.311	6.61738	19.829	12.46	2.149	5.054	4.078	2.548	103.534	107.391	77.931	33.9252	0.150883	0.893957	1.81515	13.42	55.46	32.2218	32.1922	215.746	1870.72	83.8658	1001.66	14.9416	14.6354	18.8688	48.5122		18.7898	46.7004	10.0408	2.04462	30.0338	5.45186	10.2642	35.44	36.7584	134.565
2	2	TXG	46	376.64	549.033	5.27976	7.287	16.88	2.379	12.384	14.045	7.801	126.034	163.043	76.2069	48.8154	1.80091	7.43665	4.59237	17.473	77.1039	38.0607	42.8695			193.413		49.8146	184.923	40.0462	200.85		7.38465	47.5976	6.22552	2.45767	30.2742	5.03227	13.2769	26.774	101.082	180.005
2	2	TXG	47	283.51	432.531	7.01411	49.629	15.17	1.819	8.951	8.159	3.863	127.069	136.957	66.2069	19.7743	0.362286	1.95877	0.66969	20.6123	86.4049	72.179	49.3031	66.9106	596.942	194.802	306.609	36.2485	161.271	34.9501	118.483	0.10989	9.28916	45.2521	5.10561	4.04722	37.8778	4.00806	12.0147	25.9841	40.1395	158.145
2	2	TXG	48	304.82	433.54	6.52375	54.43	15.06	1.912	7.796	4.276	2.607	70.6897	202.609	71.3793		1.4402	1.26207	1.01949	13.6592	56.0355	55.0956	33.036	31.6826	219.521	76.5789	136.288	17.1121	13.0105	42.245	43.1261		9.16562	52.0146	10.3482	1.29081	23.6729	4.47412	5.49361	15.2073	45.6196	45.7798

## Sheet: SUBTITLES
Names Groups			1=C 2=TC 3=XG 4=TXG
			1. control diet non-inoculated 2. control diet inoculated with Walker 256 tumor 3. diet added with xanthan gum non-inoculated 4. diet added with xanthan gum inoculated with Walker 256 tumor
